# Supplementary material for: Eco-Friendly Selenium-Hyaluronic Acid Nanoconjugates with Potent Anticancer, Antimicrobial, Anti-Inflammatory and Wound-Healing Activities
Source: Polymers (Basel). 2026 Jun 1;18(11):1376. doi: 10.3390/polym18111376 (PMC13258865; doi:10.3390/polym18111376)
Supplement: Supplementary file 1 [file polymers-18-01376-s001.zip]

Archive with 1 entries (1 files):
- polymers-4332514-supplementary.pdf
